# Supplementary material for: Awareness of Molar Incisor Hypomineralisation (MIH) and Hypomineralised Second Primary Molars (HSPMs) among Northern Italian Dentists: A Questionnaire Survey
Source: Dent J (Basel). 2024 Aug 22;12(8):271. doi: 10.3390/dj12080271 (PMC11353035; doi:10.3390/dj12080271)
Supplement: Supplementary file 1 [file dentistry-12-00271-s001.zip]

Archive with 1 entries (1 files):
- dentistry-3124808-supplementary.pdf
